# Supplementary material for: Stereotyped responses of Drosophila peptidergic neuronal ensemble depend on downstream neuromodulators
Source: eLife. 2016 Dec 15;5:e19686. doi: 10.7554/eLife.19686 (PMC5158135; doi:10.7554/eLife.19686)
Supplement: Supplementary file 1. — DOI: http://dx.doi.org/10.7554/eLife.19686.014 [file elife-19686-supp1.xlsx]

## Sheet: Fig 2
Figure 2
Figure 2A Intact puparium
Dunnett's multiple comparisons test	Significant?	Summary	Adjusted P Value
Pre-ecdysis, intact puparium
CCAP>GCaMP Pre-ecdysis vs. Cs Pre-ecdysis	No	ns	0.9972
CCAP>GCaMP Pre-ecdysis vs. UAS-ETHR RNAi Pre-ecdysis	No	ns	> 0.9999
CCAP>GCaMP Pre-ecdysis vs. Df(ETHR)/+ pre-ecdysis	No	ns	0.7565
CCAP>GCaMP Pre-ecdysis vs. MN>ETHR RNAi Pre-ecdysis	No	ns	0.9999
CCAP>GCaMP Pre-ecdysis vs. FMRF>ETHR RNAi Pre-ecdysis	No	ns	0.9537
CCAP>GCaMP Pre-ecdysis vs. Eh>ETHR RNAi Pre-ecdysis	No	ns	> 0.9999
CCAP>GCaMP Pre-ecdysis vs. EH>ETHR RNAi + Df(ETHR)/+ Pre-ecdysis	No	ns	0.7785
CCAP>GCaMP Pre-ecdysis vs. CCAP>ETHR RNAi Pre-ecdysis	Yes	*	0.0256
CCAP>GCaMP Pre-ecdysis vs. CCAP>ETHR RNAi +Df(ETHR)/+ Pre-ecdysis	Yes	****	< 0.0001
Ecdysis, intact puparium
CCAP>GCaMP Ecdysis vs. Cs Ecdysis	No	ns	0.9998
CCAP>GCaMP Ecdysis vs. UAS-ETHR RNAi Ecdysis	No	ns	> 0.9999
CCAP>GCaMP Ecdysis vs. Df(ETHR)/+ Ecdysis	No	ns	0.9997
CCAP>GCaMP Ecdysis vs. MN>ETHR RNAi Ecdysis	No	ns	0.8271
CCAP>GCaMP Ecdysis vs. FMRF>ETHR RNAi Ecdysis	Yes	*	0.0224
CCAP>GCaMP Ecdysis vs. Eh>ETHR RNAi Ecdysis	No	ns	0.4429
CCAP>GCaMP Ecdysis vs. EH>ETHR RNAi + Df(ETHR) Ecdysis	No	ns	0.9152
CCAP>GCaMP Ecdysis vs. CCAP>ETHR RNAi Ecdysis	No	ns	0.121
CCAP>GCaMP Ecdysis vs. CCAP>ETHR RNAi +Df(ETHR)/+ Ecdysis	No	ns	0.9888
Figure 2B puparium free
Dunnett's multiple comparisons test	Significant?	Summary	Adjusted P Value
Pre-ecdysis duration, puparium free
CCAP>GCaMP Pre-ecdysis vs. CS Pre-ecdysis	No	ns	0.9994
CCAP>GCaMP Pre-ecdysis vs. UAS-ETHR RNAi Pre-ecdysis	No	ns	> 0.9999
CCAP>GCaMP Pre-ecdysis vs. Df(ETHR)/+ Pre-ecdysis	Yes	*	0.0333
CCAP>GCaMP Pre-ecdysis vs. MN>ETHR RNAi Pre-ecdysis	No	ns	> 0.9999
CCAP>GCaMP Pre-ecdysis vs. FMRF>ETHR RNAi Pre-ecdysis	No	ns	0.2549
CCAP>GCaMP Pre-ecdysis vs. EH>ETHR RNAi Pre-ecdysis	No	ns	> 0.9999
CCAP>GCaMP Pre-ecdysis vs. CCAP>ETHR RNAi Pre-ecdysis	Yes	****	< 0.0001
CCAP>GCaMP Pre-ecdysis vs. CCAP>ETHR RNAi + Df(ETHR)/+ Pre-ecdysis	Yes	****	< 0.0001
Pre-ecdysis frequency, puparium free
CCAP>GCaMP Pre-ecdysis F vs. CS Pre-ecdysis F	No	ns	> 0.9999
CCAP>GCaMP Pre-ecdysis F vs. UAS-ETHR RNAi Pre-ecdysis F	No	ns	0.9997
CCAP>GCaMP Pre-ecdysis F vs. Df(ETHR)/+ Pre-ecdysis F	No	ns	0.202
CCAP>GCaMP Pre-ecdysis F vs. MN>ETHR RNAi Pre-ecdysis F	Yes	*	0.0305
CCAP>GCaMP Pre-ecdysis F vs. FMRF>ETHR RNAi Pre-ecdysis F	Yes	**	0.0032
CCAP>GCaMP Pre-ecdysis F vs. EH>ETHR RNAi Pre-ecdysis F	Yes	*	0.0305
CCAP>GCaMP Pre-ecdysis F vs. CCAP>ETHR RNAi Pre-ecdysis F	Yes	*	0.0371
CCAP>GCaMP Pre-ecdysis F vs. CCAP>ETHR RNAi + Df(ETHR)/+ Pre-ecdysis F	Yes	****	< 0.0001
Ecdysis duration, puparium free
CCAP>GCaMP Ecdysis vs. CS Ecdysis	No	ns	0.9995
CCAP>GCaMP Ecdysis vs. UAS-ETHR RNAi Ecdysis	No	ns	0.9933
CCAP>GCaMP Ecdysis vs. Df(ETHR)/+ Ecdysis	No	ns	0.5395
CCAP>GCaMP Ecdysis vs. MN>ETHR RNAi Ecdysis	No	ns	0.1739
CCAP>GCaMP Ecdysis vs. FMRF>ETHR RNAi Ecdysis	No	ns	0.6397
CCAP>GCaMP Ecdysis vs. EH>ETHR RNAi Ecdysis	No	ns	0.9127
CCAP>GCaMP Ecdysis vs. CCAP-GAL4+ETHR RNAi Ecdysis	Yes	****	< 0.0001
CCAP>GCaMP Ecdysis vs. CCAP>ETHR RNAi + Df(ETHR)/+ Ecdysis	Yes	****	< 0.0001
Ecdysis frequency, puparium free
CCAP>GCaMP Ecdysis F vs. CS Ecdysis F	No	ns	0.4663
CCAP>GCaMP Ecdysis F vs. UAS-ETHR RNAi Ecdysis F	No	ns	0.9994
CCAP>GCaMP Ecdysis F vs. Df(ETHR)/+ Ecdysis F	No	ns	0.4558
CCAP>GCaMP Ecdysis F vs. MN>ETHR RNAi Ecdysis F	No	ns	> 0.9999
CCAP>GCaMP Ecdysis F vs. FMRF>ETHR RNAi Ecdysis F	No	ns	0.8943
CCAP>GCaMP Ecdysis F vs. EH>ETHR RNAi Ecdysis F	No	ns	0.9999
CCAP>GCaMP Ecdysis F vs. CCAP>ETHR RNAi Ecdysis F	Yes	****	< 0.0001
CCAP>GCaMP Ecdysis F vs. CCAP>ETHR RNAi + Df(ETHR)/+ Ecdysis F	Yes	****	< 0.0001

## Sheet: Fig 3
Figure 3
Figure 3H (Time to onset)
Tukey's multiple comparisons test	Significant?	Summary	Adjusted P Value
CCAP>GCaMP start TN3 vs. CCAP>ETHR RNAi Start TN3	Yes	***	0.0008
CCAP>GCaMP start TN3 vs. CCAP>ETHR RNAi + Df(ETHR)/+ Start T3	No	ns	0.7689
CCAP>ETHR RNAi Start TN3 vs. CCAP>ETHR RNAi + Df(ETHR)/+ Start T3	Yes	**	0.0015
CCAP>GCaMP start AN1 vs. CCAP>ETHR RNAi Start AN1	Yes	****	< 0.0001
CCAP>GCaMP start AN1 vs. CCAP>ETHR RNAi + Df(ETHR)/+ Start A1	No	ns	0.5568
CCAP>ETHR RNAi Start AN1 vs. CCAP>ETHR RNAi + Df(ETHR)/+ Start A1	Yes	**	0.0041
CCAP>GCaMP start AN2 vs. CCAP>ETHR RNAi Start AN2	Yes	***	0.0001
CCAP>GCaMP start AN2 vs. CCAP>ETHR RNAi + Df(ETHR)/+ Start A2	Yes	**	0.0034
CCAP>ETHR RNAi Start AN2 vs. CCAP>ETHR RNAi + Df(ETHR)/+ Start A2	No	ns	0.6282
CCAP>GCaMP start AN3 vs. CCAP>ETHR RNAi Start AN3	Yes	****	< 0.0001
CCAP>GCaMP start AN3 vs. CCAP>ETHR RNAi + Df(ETHR)/+ Start A3	Yes	*	0.0469
CCAP>ETHR RNAi Start AN3 vs. CCAP>ETHR RNAi + Df(ETHR)/+ Start A3	Yes	*	0.018
CCAP>GCaMP start AN4 vs. CCAP>ETHR RNAi Start AN4	Yes	****	< 0.0001
CCAP>GCaMP start AN4 vs. CCAP>ETHR RNAi + Df(ETHR)/+ Start A4	No	ns	0.2211
CCAP>ETHR RNAi Start AN4 vs. CCAP>ETHR RNAi + Df(ETHR)/+ Start A4	Yes	**	0.0024
CCAP>GCaMP start AN8 vs. CCAP>ETHR RNAi Duration AN8	No	ns	0.0994
CCAP>GCaMP start AN8 vs. CCAP>ETHR RNAi + Df(ETHR)/+ Start A8	No	ns	0.4597
CCAP>ETHR RNAi Duration AN8 vs. CCAP>ETHR RNAi + Df(ETHR)/+ Start A8	Yes	*	0.0125
CCAP>GCaMP start AN9 vs. CCAP>ETHR RNAi Start AN9	No	ns	0.9831
CCAP>GCaMP start AN9 vs. CCAP>ETHR RNAi + Df(ETHR)/+ Start A9	No	ns	0.1868
CCAP>ETHR RNAi Start AN9 vs. CCAP>ETHR RNAi + Df(ETHR)/+ Start A9	No	ns	0.1998
Figure 3I (Duration)
Tukey's multiple comparisons test	Significant?	Summary	Adjusted P Value
CCAP>GCaMP Duration TN3 vs. CCAP>ETHR RNAi Duration TN3	No	ns	0.0517
CCAP>GCaMP Duration TN3 vs. CCAP>ETHR RNAi + Df(ETHR)/+ Duration T3	No	ns	0.8953
CCAP>ETHR RNAi Duration TN3 vs. CCAP>ETHR RNAi + Df(ETHR)/+ Duration T3	No	ns	0.0749
CCAP>GCaMP Duration AN1 vs. CCAP>ETHR RNAi Duration AN1	Yes	****	< 0.0001
CCAP>GCaMP Duration AN1 vs. CCAP>ETHR RNAi + Df(ETHR)/+ Duration A1	Yes	****	< 0.0001
CCAP>ETHR RNAi Duration AN1 vs. CCAP>ETHR RNAi + Df(ETHR)/+ Duration A1	No	ns	0.1713
CCAP>GCaMP Duration AN2 vs. CCAP>ETHR RNAi Duration AN2	Yes	****	< 0.0001
CCAP>GCaMP Duration AN2 vs. CCAP>ETHR RNAi + Df(ETHR)/+ Duration A2	Yes	****	< 0.0001
CCAP>ETHR RNAi Duration AN2 vs. CCAP>ETHR RNAi + Df(ETHR)/+ Duration A2	No	ns	0.3032
CCAP>GCaMP Duration AN3 vs. CCAP>ETHR RNAi Duration AN3	Yes	****	< 0.0001
CCAP>GCaMP Duration AN3 vs. CCAP>ETHR RNAi + Df(ETHR)/+ Duration A3	Yes	****	< 0.0001
CCAP>ETHR RNAi Duration AN3 vs. CCAP>ETHR RNAi + Df(ETHR)/+ Duration A3	No	ns	0.5103
CCAP>GCaMP Duration AN4 vs. CCAP>ETHR RNAi Duration AN4	Yes	****	< 0.0001
CCAP>GCaMP Duration AN4 vs. CCAP>ETHR RNAi + Df(ETHR)/+ Duration A4	Yes	****	< 0.0001
CCAP>ETHR RNAi Duration AN4 vs. CCAP>ETHR RNAi + Df(ETHR)/+ Duration A4	No	ns	0.1945
CCAP>GCaMP Duration AN8 vs. CCAP>ETHR RNAi Duration AN8	No	ns	0.6628
CCAP>GCaMP Duration AN8 vs. CCAP>ETHR RNAi + Df(ETHR)/+ Duration A8	No	ns	0.0902
CCAP>ETHR RNAi Duration AN8 vs. CCAP>ETHR RNAi + Df(ETHR)/+ Duration A8	No	ns	0.4647
CCAP>GCaMP Duration AN9 vs. CCAP>ETHR RNAi Duration AN9	No	ns	0.5145
CCAP>GCaMP Duration AN9 vs. CCAP>ETHR RNAi + Df(ETHR)/+ Duration A9	No	ns	0.1803
CCAP>ETHR RNAi Duration AN9 vs. CCAP>ETHR RNAi + Df(ETHR)/+ Duration A9	No	ns	0.8063
Figure 3J (# spikes)
Tukey's multiple comparisons test	Significant?	Summary	Adjusted P Value
CCAP>GCaMP # spikes TN3 vs. CCAP>ETHR RNAi # spikes TN3	No	ns	0.9133
CCAP>GCaMP # spikes TN3 vs. CCAP>ETHR RNAi + Df(ETHR)/+ # Spikes T3	No	ns	0.1964
CCAP>ETHR RNAi # spikes TN3 vs. CCAP>ETHR RNAi + Df(ETHR)/+ # Spikes T3	No	ns	0.2959
CCAP>GCaMP # spikes AN1 vs. CCAP>ETHR RNAi # spikes AN1	Yes	****	< 0.0001
CCAP>GCaMP # spikes AN1 vs. CCAP>ETHR RNAi + Df(ETHR)/+ # Spikes A1	Yes	****	< 0.0001
CCAP>ETHR RNAi # spikes AN1 vs. CCAP>ETHR RNAi + Df(ETHR)/+ # Spikes A1	No	ns	0.8141
CCAP>GCaMP # spikes AN2 vs. CCAP>ETHR RNAi # spikes AN2	Yes	****	< 0.0001
CCAP>GCaMP # spikes AN2 vs. CCAP>ETHR RNAi + Df(ETHR)/+ # Spikes A2	Yes	****	< 0.0001
CCAP>ETHR RNAi # spikes AN2 vs. CCAP>ETHR RNAi + Df(ETHR)/+ # Spikes A2	No	ns	0.9952
CCAP>GCaMP # spikes AN3 vs. CCAP>ETHR RNAi # spikes AN3	Yes	****	< 0.0001
CCAP>GCaMP # spikes AN3 vs. CCAP>ETHR RNAi + Df(ETHR)/+ # Spikes A3	Yes	****	< 0.0001
CCAP>ETHR RNAi # spikes AN3 vs. CCAP>ETHR RNAi + Df(ETHR)/+ # Spikes A3	No	ns	0.9601
CCAP>GCaMP # spikes AN4 vs. CCAP>ETHR RNAi # spikes AN4	Yes	****	< 0.0001
CCAP>GCaMP # spikes AN4 vs. CCAP>ETHR RNAi + Df(ETHR)/+ # Spikes A4	Yes	****	< 0.0001
CCAP>ETHR RNAi # spikes AN4 vs. CCAP>ETHR RNAi + Df(ETHR)/+ # Spikes A4	No	ns	0.6995
CCAP>GCaMP # spikes AN8 vs. CCAP>ETHR RNAi # spikes AN8	No	ns	0.9438
CCAP>GCaMP # spikes AN8 vs. CCAP>ETHR RNAi + Df(ETHR)/+ # Spikes A8	No	ns	0.1181
CCAP>ETHR RNAi # spikes AN8 vs. CCAP>ETHR RNAi + Df(ETHR)/+ # Spikes A8	No	ns	0.2043
CCAP>GCaMP # spikes AN9 vs. CCAP>ETHR RNAi # spikes AN9	No	ns	0.9036
CCAP>GCaMP # spikes AN9 vs. CCAP>ETHR RNAi + Df(ETHR)/+ # Spikes A9	No	ns	0.1763
CCAP>ETHR RNAi # spikes AN9 vs. CCAP>ETHR RNAi + Df(ETHR)/+ # Spikes A9	No	ns	0.0823

## Sheet: Fig 4
Figure 4
Figure 4E (Time to onset)
Tukey's multiple comparisons test	Significant?	Summary	Adjusted P Value
CCAP>GCaMP start TN3 vs. CCAP>GCaMP 300nM Start T3	Yes	****	< 0.0001
CCAP>GCaMP start TN3 vs. CCAP>GCaMP 150nM Start T3	No	ns	0.0963
CCAP>GCaMP start TN3 vs. CCAP>GCaMP 60nM Start T3	No	ns	0.8432
CCAP>GCaMP 300nM Start T3 vs. CCAP>GCaMP 150nM Start T3	Yes	*	0.0409
CCAP>GCaMP 300nM Start T3 vs. CCAP>GCaMP 60nM Start T3	No	ns	0.1472
CCAP>GCaMP 150nM Start T3 vs. CCAP>GCaMP 60nM Start T3	No	ns	0.9389
CCAP>GCaMP start AN1 vs. CCAP>GCaMP 300nM Start A1	Yes	**	0.0085
CCAP>GCaMP start AN1 vs. CCAP>GCaMP 150nM Start A1	No	ns	> 0.9999
CCAP>GCaMP start AN1 vs. CCAP>GCaMP 60nM Start A1	Yes	*	0.0314
CCAP>GCaMP 300nM Start A1 vs. CCAP>GCaMP 150nM Start A1	Yes	**	0.0038
CCAP>GCaMP 300nM Start A1 vs. CCAP>GCaMP 60nM Start A1	No	ns	0.92
CCAP>GCaMP 150nM Start A1 vs. CCAP>GCaMP 60nM Start A1	Yes	*	0.0237
CCAP>GCaMP start AN2 vs. CCAP>GCaMP 300nM Start A2	Yes	**	0.001
CCAP>GCaMP start AN2 vs. CCAP>GCaMP 150nM Start A2	No	ns	0.9311
CCAP>GCaMP start AN2 vs. CCAP>GCaMP 60nM Start A2	No	ns	0.2493
CCAP>GCaMP 300nM Start A2 vs. CCAP>GCaMP 150nM Start A2	Yes	**	0.0073
CCAP>GCaMP 300nM Start A2 vs. CCAP>GCaMP 60nM Start A2	No	ns	0.9172
CCAP>GCaMP 150nM Start A2 vs. CCAP>GCaMP 60nM Start A2	No	ns	0.4526
CCAP>GCaMP start AN3 vs. CCAP>GCaMP 300nM Start A3	Yes	*	0.0143
CCAP>GCaMP start AN3 vs. CCAP>GCaMP 150nM Start A3	No	ns	0.9958
CCAP>GCaMP start AN3 vs. CCAP>GCaMP 60nM Start A3	Yes	**	0.0031
CCAP>GCaMP 300nM Start A3 vs. CCAP>GCaMP 150nM Start A3	Yes	*	0.0225
CCAP>GCaMP 300nM Start A3 vs. CCAP>GCaMP 60nM Start A3	No	ns	0.676
CCAP>GCaMP 150nM Start A3 vs. CCAP>GCaMP 60nM Start A3	Yes	**	0.0048
CCAP>GCaMP start AN4 vs. CCAP>GCaMP 300nM Start A4	Yes	*	0.0118
CCAP>GCaMP start AN4 vs. CCAP>GCaMP 150nM Start A4	No	ns	0.992
CCAP>GCaMP start AN4 vs. CCAP>GCaMP 60nM Start A4	Yes	**	0.004
CCAP>GCaMP 300nM Start A4 vs. CCAP>GCaMP 150nM Start A4	Yes	**	0.0022
CCAP>GCaMP 300nM Start A4 vs. CCAP>GCaMP 60nM Start A4	No	ns	0.6159
CCAP>GCaMP 150nM Start A4 vs. CCAP>GCaMP 60nM Start A4	Yes	**	0.0013
CCAP>GCaMP start AN8 vs. CCAP>GCaMP 300nM Start A8	No	ns	0.9755
CCAP>GCaMP start AN8 vs. CCAP>GCaMP 150nM Start A8	No	ns	0.9967
CCAP>GCaMP start AN8 vs. CCAP>GCaMP 60nM Start A8	No	ns	0.1586
CCAP>GCaMP 300nM Start A8 vs. CCAP>GCaMP 150nM Start A8	No	ns	0.9976
CCAP>GCaMP 300nM Start A8 vs. CCAP>GCaMP 60nM Start A8	No	ns	0.1131
CCAP>GCaMP 150nM Start A8 vs. CCAP>GCaMP 60nM Start A8	No	ns	0.1457
CCAP>GCaMP start AN9 vs. CCAP>GCaMP 300nM Start A9	No	ns	0.7927
CCAP>GCaMP start AN9 vs. CCAP>GCaMP 150nM Start A9	No	ns	0.8681
CCAP>GCaMP start AN9 vs. CCAP>GCaMP 60nM Start A9	No	ns	0.948
CCAP>GCaMP 300nM Start A9 vs. CCAP>GCaMP 150nM Start A9	No	ns	0.4437
CCAP>GCaMP 300nM Start A9 vs. CCAP>GCaMP 60nM Start A9	No	ns	0.7068
CCAP>GCaMP 150nM Start A9 vs. CCAP>GCaMP 60nM Start A9	No	ns	> 0.9999
Figure 4F (Duration)
Tukey's multiple comparisons test	Significant?	Summary	Adjusted P Value
CCAP>GCaMP Duration TN3 vs. CCAP>GCaMP 300nM Duration T3	No	ns	0.803
CCAP>GCaMP Duration TN3 vs. CCAP>GCaMP 150nM Duration T3	No	ns	0.5324
CCAP>GCaMP Duration TN3 vs. CCAP>GCaMP 60nM Duration T3	No	ns	> 0.9999
CCAP>GCaMP 300nM Duration T3 vs. CCAP>GCaMP 150nM Duration T3	No	ns	0.9673
CCAP>GCaMP 300nM Duration T3 vs. CCAP>GCaMP 60nM Duration T3	No	ns	0.961
CCAP>GCaMP 150nM Duration T3 vs. CCAP>GCaMP 60nM Duration T3	No	ns	0.8744
CCAP>GCaMP Duration AN1 vs. CCAP>GCaMP 300nM Duration A1	No	ns	0.9522
CCAP>GCaMP Duration AN1 vs. CCAP>GCaMP 150nM Duration A1	No	ns	0.9829
CCAP>GCaMP Duration AN1 vs. CCAP>GCaMP 60nM Duration A1	No	ns	0.7987
CCAP>GCaMP 300nM Duration A1 vs. CCAP>GCaMP 150nM Duration A1	No	ns	0.7987
CCAP>GCaMP 300nM Duration A1 vs. CCAP>GCaMP 60nM Duration A1	No	ns	0.9451
CCAP>GCaMP 150nM Duration A1 vs. CCAP>GCaMP 60nM Duration A1	No	ns	0.6547
CCAP>GCaMP Duration AN2 vs. CCAP>GCaMP 300nM Duration A2	No	ns	0.883
CCAP>GCaMP Duration AN2 vs. CCAP>GCaMP 150nM Duration A2	No	ns	0.3964
CCAP>GCaMP Duration AN2 vs. CCAP>GCaMP 60nM Duration A2	No	ns	0.9849
CCAP>GCaMP 300nM Duration A2 vs. CCAP>GCaMP 150nM Duration A2	No	ns	0.8333
CCAP>GCaMP 300nM Duration A2 vs. CCAP>GCaMP 60nM Duration A2	No	ns	0.9994
CCAP>GCaMP 150nM Duration A2 vs. CCAP>GCaMP 60nM Duration A2	No	ns	0.9116
CCAP>GCaMP Duration AN3 vs. CCAP>GCaMP 300nM Duration A3	Yes	**	0.0033
CCAP>GCaMP Duration AN3 vs. CCAP>GCaMP 150nM Duration A3	Yes	***	0.0004
CCAP>GCaMP Duration AN3 vs. CCAP>GCaMP 60nM Duration A3	No	ns	0.2191
CCAP>GCaMP 300nM Duration A3 vs. CCAP>GCaMP 150nM Duration A3	No	ns	0.9316
CCAP>GCaMP 300nM Duration A3 vs. CCAP>GCaMP 60nM Duration A3	No	ns	0.8047
CCAP>GCaMP 150nM Duration A3 vs. CCAP>GCaMP 60nM Duration A3	No	ns	0.5175
CCAP>GCaMP Duration AN4 vs. CCAP>GCaMP 300nM Duration A4	Yes	*	0.0175
CCAP>GCaMP Duration AN4 vs. CCAP>GCaMP 150nM Duration A4	Yes	**	0.0021
CCAP>GCaMP Duration AN4 vs. CCAP>GCaMP 60nM Duration A4	No	ns	0.1008
CCAP>GCaMP 300nM Duration A4 vs. CCAP>GCaMP 150nM Duration A4	No	ns	0.9075
CCAP>GCaMP 300nM Duration A4 vs. CCAP>GCaMP 60nM Duration A4	No	ns	0.9994
CCAP>GCaMP 150nM Duration A4 vs. CCAP>GCaMP 60nM Duration A4	No	ns	0.9841
CCAP>GCaMP Duration AN8 vs. CCAP>GCaMP 300nM Duration A8	No	ns	0.9967
CCAP>GCaMP Duration AN8 vs. CCAP>GCaMP 150nM Duration A8	No	ns	0.9748
CCAP>GCaMP Duration AN8 vs. CCAP>GCaMP 60nM Duration A8	Yes	**	0.0082
CCAP>GCaMP 300nM Duration A8 vs. CCAP>GCaMP 150nM Duration A8	No	ns	0.9974
CCAP>GCaMP 300nM Duration A8 vs. CCAP>GCaMP 60nM Duration A8	Yes	**	0.0083
CCAP>GCaMP 150nM Duration A8 vs. CCAP>GCaMP 60nM Duration A8	Yes	**	0.0059
CCAP>GCaMP Duration AN9 vs. CCAP>GCaMP 300nM Duration A9	No	ns	0.8792
CCAP>GCaMP Duration AN9 vs. CCAP>GCaMP 150nM Duration A9	No	ns	0.6048
CCAP>GCaMP Duration AN9 vs. CCAP>GCaMP 60nM Duration A9	No	ns	0.5813
CCAP>GCaMP 300nM Duration A9 vs. CCAP>GCaMP 150nM Duration A9	No	ns	0.9702
CCAP>GCaMP 300nM Duration A9 vs. CCAP>GCaMP 60nM Duration A9	No	ns	0.8683
CCAP>GCaMP 150nM Duration A9 vs. CCAP>GCaMP 60nM Duration A9	No	ns	0.9661
Figure 4G (# spikes)
Tukey's multiple comparisons test	Significant?	Summary	Adjusted P Value
CCAP>GCaMP # spikes TN3 vs. CCAP>GCaMP 300nM # Spikes T3	Yes	*	0.0152
CCAP>GCaMP # spikes TN3 vs. CCAP>GCaMP 150nM # Spikes T3	Yes	*	0.0171
CCAP>GCaMP # spikes TN3 vs. CCAP>GCaMP 60nM # Spikes T3	No	ns	0.8525
CCAP>GCaMP 300nM # Spikes T3 vs. CCAP>GCaMP 150nM # Spikes T3	No	ns	0.9989
CCAP>GCaMP 300nM # Spikes T3 vs. CCAP>GCaMP 60nM # Spikes T3	No	ns	0.6448
CCAP>GCaMP 150nM # Spikes T3 vs. CCAP>GCaMP 60nM # Spikes T3	No	ns	0.6915
CCAP>GCaMP # spikes AN1 vs. CCAP>GCaMP 300nM # Spikes A1	Yes	***	0.0004
CCAP>GCaMP # spikes AN1 vs. CCAP>GCaMP 150nM # Spikes A1	Yes	****	< 0.0001
CCAP>GCaMP # spikes AN1 vs. CCAP>GCaMP 60nM # Spikes A1	Yes	***	0.001
CCAP>GCaMP 300nM # Spikes A1 vs. CCAP>GCaMP 150nM # Spikes A1	No	ns	0.529
CCAP>GCaMP 300nM # Spikes A1 vs. CCAP>GCaMP 60nM # Spikes A1	No	ns	0.5021
CCAP>GCaMP 150nM # Spikes A1 vs. CCAP>GCaMP 60nM # Spikes A1	No	ns	0.9047
CCAP>GCaMP # spikes AN2 vs. CCAP>GCaMP 300nM # Spikes A2	No	ns	0.4102
CCAP>GCaMP # spikes AN2 vs. CCAP>GCaMP 150nM # Spikes A2	Yes	***	0.0005
CCAP>GCaMP # spikes AN2 vs. CCAP>GCaMP 60nM # Spikes A2	Yes	**	0.0028
CCAP>GCaMP 300nM # Spikes A2 vs. CCAP>GCaMP 150nM # Spikes A2	Yes	*	0.0238
CCAP>GCaMP 300nM # Spikes A2 vs. CCAP>GCaMP 60nM # Spikes A2	Yes	*	0.0361
CCAP>GCaMP 150nM # Spikes A2 vs. CCAP>GCaMP 60nM # Spikes A2	No	ns	0.7571
CCAP>GCaMP # spikes AN3 vs. CCAP>GCaMP 300nM # Spikes A3	No	ns	0.9796
CCAP>GCaMP # spikes AN3 vs. CCAP>GCaMP 150nM # Spikes A3	No	ns	0.9657
CCAP>GCaMP # spikes AN3 vs. CCAP>GCaMP 60nM # Spikes A3	Yes	*	0.0102
CCAP>GCaMP 300nM # Spikes A3 vs. CCAP>GCaMP 150nM # Spikes A3	No	ns	0.7586
CCAP>GCaMP 300nM # Spikes A3 vs. CCAP>GCaMP 60nM # Spikes A3	Yes	**	0.0014
CCAP>GCaMP 150nM # Spikes A3 vs. CCAP>GCaMP 60nM # Spikes A3	Yes	*	0.0148
CCAP>GCaMP # spikes AN4 vs. CCAP>GCaMP 300nM # Spikes A4	No	ns	0.9137
CCAP>GCaMP # spikes AN4 vs. CCAP>GCaMP 150nM # Spikes A4	No	ns	0.6794
CCAP>GCaMP # spikes AN4 vs. CCAP>GCaMP 60nM # Spikes A4	No	ns	0.0531
CCAP>GCaMP 300nM # Spikes A4 vs. CCAP>GCaMP 150nM # Spikes A4	No	ns	0.9448
CCAP>GCaMP 300nM # Spikes A4 vs. CCAP>GCaMP 60nM # Spikes A4	Yes	**	0.0049
CCAP>GCaMP 150nM # Spikes A4 vs. CCAP>GCaMP 60nM # Spikes A4	Yes	**	0.0013
CCAP>GCaMP # spikes AN8 vs. CCAP>GCaMP 300nM # Spikes A8	No	ns	0.6979
CCAP>GCaMP # spikes AN8 vs. CCAP>GCaMP 150nM # Spikes A8	No	ns	0.9971
CCAP>GCaMP # spikes AN8 vs. CCAP>GCaMP 60nM # Spikes A8	No	ns	0.2185
CCAP>GCaMP 300nM # Spikes A8 vs. CCAP>GCaMP 150nM # Spikes A8	No	ns	0.8324
CCAP>GCaMP 300nM # Spikes A8 vs. CCAP>GCaMP 60nM # Spikes A8	No	ns	0.6505
CCAP>GCaMP 150nM # Spikes A8 vs. CCAP>GCaMP 60nM # Spikes A8	No	ns	0.2994
CCAP>GCaMP # spikes AN9 vs. CCAP>GCaMP 300nM # Spikes A9	Yes	**	0.0069
CCAP>GCaMP # spikes AN9 vs. CCAP>GCaMP 150nM # Spikes A9	No	ns	0.057
CCAP>GCaMP # spikes AN9 vs. CCAP>GCaMP 60nM # Spikes A9	No	ns	0.7237
CCAP>GCaMP 300nM # Spikes A9 vs. CCAP>GCaMP 150nM # Spikes A9	No	ns	0.8202
CCAP>GCaMP 300nM # Spikes A9 vs. CCAP>GCaMP 60nM # Spikes A9	Yes	**	0.008
CCAP>GCaMP 150nM # Spikes A9 vs. CCAP>GCaMP 60nM # Spikes A9	Yes	*	0.0359

## Sheet: Fig 5
Figure 5
Figure 5A Intact puparium
Dunnett's multiple comparisons test	Significant?	Summary	Adjusted P Value
Pre-ecdysis duration
CCAP>GCaMP Pre-ecdysis vs. Eh[-] Pre-ecdysis	Yes	****	< 0.0001
CCAP>GCaMP Pre-ecdysis vs. Eh[-] + P{Eh} Ecdysis	Yes	*	0.0487
Ecdysis duration
CCAP>GCaMP Ecdysis vs. Eh[-] Ecdysis	No	ns	0.0819
CCAP>GCaMP Ecdysis vs. Eh[-] + P{Eh} Ecdysis	No	ns	0.9907
Figure 5B Puparium free
Dunnett's multiple comparisons test	Significant?	Summary	Adjusted P Value
Pre-ecdysis duration
CCAP>GCaMP Pre-ecdysis vs. Eh[-] Pre-ecdysis	Yes	****	< 0.0001
CCAP>GCaMP Pre-ecdysis vs. Eh[-] + P{Eh} Pre-ecdysis	Yes	*	0.0498
Pre-ecdysis frequency
CCAP>GCaMP Pre-ecdysis F vs. Eh[-] Pre-ecdysis F	Yes	****	< 0.0001
CCAP>GCaMP Pre-ecdysis F vs. Eh[-] + P{Eh} Pre-ecdysis F	Yes	***	0.0004
Ecdysis duration
CCAP>GCaMP Ecdysis vs. Eh[-] Ecdysis	Yes	****	< 0.0001
CCAP>GCaMP Ecdysis vs. Eh[-] + P{Eh} Ecdysis	Yes	***	0.0006
Ecdysis frequency
CCAP>GCaMP Ecdysis F vs. Eh[-] Ecdysis F	Yes	****	< 0.0001
CCAP>GCaMP Ecdysis F vs. Eh[-] + P{Eh} Ecdysis F	No	ns	0.175
Figure 5E, Time to onset
Unpaired t test (unpaired, two-tailed)
Eh[-] Start TN3 vs CCAP>GCaMP start TN3	P value	0.0131
	P value summary	*
	Significantly different? (P < 0.05)	Yes
Eh[-] Start AN1 vs CCAP>GCaMP start AN1	P value	< 0.0001
	P value summary	****
	Significantly different? (P < 0.05)	Yes
Eh[-] Start AN2 vs CCAP>GCaMP start AN2	P value	< 0.0001
	P value summary	****
	Significantly different? (P < 0.05)	Yes
Eh[-] Start AN3 vs CCAP>GCaMP start AN3	P value	0.0066
	P value summary	**
	Significantly different? (P < 0.05)	Yes
Eh[-] Start AN4 vs CCAP>GCaMP start AN4	P value	0.0459
	P value summary	*
	Significantly different? (P < 0.05)	Yes
Eh[-] Start AN8 vs CCAP>GCaMP start AN8	P value	0.3294
	P value summary	ns
	Significantly different? (P < 0.05)	No
Eh[-] Start AN9 vs CCAP>GCaMP start AN9	P value	0.3973
	P value summary	ns
	Significantly different? (P < 0.05)	No
Figure 5E, Duration
Unpaired t test (unpaired, two-tailed)
Eh[-] Duration TN3 vs CCAP>GCaMP Duration TN3	P value	0.1688
	P value summary	ns
	Significantly different? (P < 0.05)	No
Eh[-] Duration AN1 vs CCAP>GCaMP Duration AN1	P value	0.5915
	P value summary	ns
	Significantly different? (P < 0.05)	No
Eh[-] Duration AN2 vs CCAP>GCaMP Duration AN2	P value	0.4712
	P value summary	ns
	Significantly different? (P < 0.05)	No
Eh[-] Duration AN3 vs CCAP>GCaMP Duration AN3	P value	0.8474
	P value summary	ns
	Significantly different? (P < 0.05)	No
Eh[-] Duration AN4 vs CCAP>GCaMP Duration AN4	P value	0.4895
	P value summary	ns
	Significantly different? (P < 0.05)	No
Eh[-] Duration AN8 vs CCAP>GCaMP Duration AN8	P value	0.855
	P value summary	ns
	Significantly different? (P < 0.05)	No
Eh[-] Duration AN9 vs CCAP>GCaMP Duration AN9	P value	0.9328
	P value summary	ns
	Significantly different? (P < 0.05)	No

## Sheet: Fig 6
Figure 6
Figure 6A
Dunnett's multiple comparisons test	Significant?	Summary	Adjusted P Value
Pre-ecdysis, intact puparium
CCAP>GCaMP Pre-ecdysis vs. CCAP-LexA+LexAop-GCaMP Pre-ecdysis	No	ns	0.9994
CCAP>GCaMP Pre-ecdysis vs. pburs[-] Pre-ecdysis	No	ns	0.9999
CCAP>GCaMP Pre-ecdysis vs. pburs[-] + LexA>GCaMP Pre-ecdysis	No	ns	0.997
CCAP>GCaMP Pre-ecdysis vs. pburs[-] + P{pburs} Pre-ecdisis	No	ns	0.9999
CCAP>GCaMP Pre-ecdysis vs. pburs[-] + P{pburs} + LexA>GCaMP Pre-ecdysis	No	ns	0.9965
CCAP>GCaMP Pre-ecdysis vs. CCAP> pburs RNAi Pre-ecdysis	No	ns	0.9995
CCAP>GCaMP Pre-ecdysis vs. pburs[-] +CCAP>GCaMP Pre-ecdisis	Yes	****	< 0.0001
CCAP>GCaMP Pre-ecdysis vs. pburs[-] + P{pbus}+ CCAP>GCaMP Pre-ecdisis	Yes	****	< 0.0001
Ecdysis, intact puparium
CCAP>GCaMP Ecdysis vs. CCAP-LexA+LexAop- Ecdysis	No	ns	> 0.9999
CCAP>GCaMP Ecdysis vs. pburs[-] Ecdysis	No	ns	0.2116
CCAP>GCaMP Ecdysis vs. pburs[-] + LexA>GCaMP Ecdysis	Yes	***	0.0008
CCAP>GCaMP Ecdysis vs. pburs[-] + P{pburs} Ecdisis	No	ns	> 0.9999
CCAP>GCaMP Ecdysis vs. pburs[-] + P{pburs} + LexA>GCaMP Ecdysis	No	ns	> 0.9999
CCAP>GCaMP Ecdysis vs. CCAP> pburs RNAi Ecdysis	Yes	***	0.0003
CCAP>GCaMP Ecdysis vs. pburs[-] +CCAP>GCaMP Pre-ecdisis	Yes	****	< 0.0001
CCAP>GCaMP Ecdysis vs. pburs[-] + P{pburs}+ CCAP>GCaMP Ecdisis	Yes	***	0.0007
Figure 6B
Pre-ecdysis duration, puparium free
CCAP-lexA + LexAop-GCaMP Pre-ecdysis vs. CCAP>pburs RNAi Pre-ecdysis	No	ns	0.9941
CCAP-lexA + LexAop-GCaMP Pre-ecdysis vs. pburs[-] Pre-ecdysis	No	ns	0.9457
CCAP-lexA + LexAop-GCaMP Pre-ecdysis vs. pburs[-] + P{pburs} Pre-ecdysis	No	ns	0.9992
Pre-ecdysis frequency, puparium free
CCAP-lexA + LexAop-GCaMP Pre-ecdysis F vs. pburs[-] Pre-ecdysis F	No	ns	0.791
CCAP-lexA + LexAop-GCaMP Pre-ecdysis F vs. pburs[-] + P{pburs} Pre-ecdysis F	No	ns	0.9929
CCAP-lexA + LexAop-GCaMP Pre-ecdysis F vs. CCAP>pburs RNAi Pre-ecdysis F	No	ns	0.9283
Ecdysis duration, puparium free
CCAP-lexA + LexAop-GCaMP Ecdysis vs. CCAP>pburs RNAi Ecdysis	Yes	****	< 0.0001
CCAP-lexA + LexAop-GCaMP Ecdysis vs. pburs[-] Ecdysis	Yes	****	< 0.0001
CCAP-lexA + LexAop-GCaMP Ecdysis vs. pburs[-] + P{pburs} Ecdysis	Yes	****	< 0.0001
Ecdysis frequency, puparium free
CCAP-lexA + LexAop-GCaMP Ecdysis F vs. pburs[-] Ecdysis F	No	ns	0.9944
CCAP-lexA + LexAop-GCaMP Ecdysis F vs. pburs[-] + P{pburs} Ecdysis F	No	ns	0.9817
CCAP-lexA + LexAop-GCaMP Ecdysis F vs. CCAP>pburs RNAi Ecdysis F	Yes	**	0.0016

## Sheet: Fig 7
Figure 7
Figure 7C, Time to onset
Unpaired t test (unpaired, two-tailed)
pburs[-] CCAP-lexA+ LexAop-GCaMP Start TN3	P value	0.3539
vs.	P value summary	ns
CCAP-lexA+ LexAop-GCaMP Start TN3	Significantly different? (P < 0.05)	No
pburs[-] CCAP-lexA+ LexAop-GCaMP Start AN1	P value	0.0293
vs.	P value summary	*
CCAP-lexA+ LexAop-GCaMP Start AN1	Significantly different? (P < 0.05)	Yes
pburs[-] CCAP-lexA+ LexAop-GCaMP Start AN2	P value	0.0879
vs.	P value summary	ns
CCAP-lexA+ LexAop-GCaMP Start AN2	Significantly different? (P < 0.05)	No
pburs[-] CCAP-lexA+ LexAop-GCaMP Start AN3	P value	0.007
vs.	P value summary	**
CCAP-lexA+ LexAop-GCaMP Start AN3	Significantly different? (P < 0.05)	Yes
pburs[-] CCAP-lexA+ LexAop-GCaMP Start AN4	P value	0.0525
vs.	P value summary	ns
CCAP-lexA+ LexAop-GCaMP Start AN4	Significantly different? (P < 0.05)	No
pburs[-] CCAP-lexA+ LexAop-GCaMP Start AN8	P value	0.8
vs.	P value summary	ns
CCAP-lexA Inicio AN8	Significantly different? (P < 0.05)	No
pburs[-] CCAP-lexA+ LexAop-GCaMP Start AN9	P value	0.4458
vs.	P value summary	ns
CCAP-lexA+ LexAop-GCaMP Start AN9	Significantly different? (P < 0.05)	No
Figure 7D, Duration
pburs[-] CCAP-lexA+ LexAop-GCaMP Duration TN3	P value	0.0537
vs.	P value summary	ns
CCAP-lexA+ LexAop-GCaMP Duration TN3	Significantly different? (P < 0.05)	No
pburs[-] CCAP-lexA+ LexAop-GCaMP Duration AN1	P value	0.0058
vs.	P value summary	**
CCAP-lexA+ LexAop-GCaMP Duration AN1	Significantly different? (P < 0.05)	Yes
pburs[-] CCAP-lexA+ LexAop-GCaMP Duration AN2	P value	0.0003
vs.	P value summary	***
CCAP-lexA+ LexAop-GCaMP Duration AN2	Significantly different? (P < 0.05)	Yes
pburs[-] CCAP-lexA+ LexAop-GCaMP Duration AN3	P value	0.8985
vs.	P value summary	ns
CCAP-lexA+ LexAop-GCaMP Duration AN3	Significantly different? (P < 0.05)	No
pburs[-] CCAP-lexA+ LexAop-GCaMP Duration AN4	P value	0.5622
vs.	P value summary	ns
CCAP-lexA+ LexAop-GCaMP Duration AN4	Significantly different? (P < 0.05)	No
pburs[-] CCAP-lexA+ LexAop-GCaMP Duration AN8	P value	0.9328
vs.	P value summary	ns
CCAP-lexA+ LexAop-GCaMP Duration AN8	Significantly different? (P < 0.05)	No
pburs[-] CCAP-lexA+ LexAop-GCaMP Duration AN9	P value	0.678
vs.	P value summary	ns
CCAP-lexA+ LexAop-GCaMP Duration AN9	Significantly different? (P < 0.05)	No

## Sheet: Fig 8
Figure 8
Figure 8A
Dunnett's multiple comparisons test	Significant?	Summary	Adjusted P Value
Pre-ecdysis, intact puparium
CCAP>GCaMP Pre-ecdysis vs. UAS-RNAi GABA-RA Pre-ecdysis	No	ns	0.6869
CCAP>GCaMP Pre-ecdysis vs. CCAP>GABA-RA RNAiPre-ecdysis	Yes	****	< 0.0001
Ecdysis, intact puparium
CCAP>GCaMP Ecdysis vs. UAS-RNAi GABA-RA Ecdysis	No	ns	0.957
CCAP>GCaMP Ecdysis vs. CCAP>GABA-RA RNAi Ecdysis	No	ns	0.2103
Figure 8B
Dunnett's multiple comparisons test	Significant?	Summary	Adjusted P Value
Pre-ecdysis duration, free puparium
CCAP>GCaMP Pre-ecdysis vs. UAS-GABA-RA RNAi Pre-ecdysis	No	ns	0.9222
CCAP>GCaMP Pre-ecdysis vs. CCAP>GABA-RA RNAi Pre-ecdysis	Yes	****	< 0.0001
Pre-ecdysis frequency, free puparium
CCAP>GCaMP Pre-ecdysis F vs. UAS-GABA-RA RNAi Pre-ecdysis F	No	ns	0.8511
CCAP>GCaMP Pre-ecdysis F vs. CCAP>GABA-RA RNAi Pre-ecdysis F	Yes	**	0.0035
Ecdysis duration, free puparium
CCAP>GCaMP Ecdysis vs. UAS-GABA-RA RNAi Ecdysis	No	ns	0.5879
CCAP>GCaMP Ecdysis vs. CCAP>GABA-RA RNAi Ecdysis	No	ns	0.1027
Ecdysis frequency free puparium
CCAP>GCaMP Ecdysis F vs. UAS-GABA-RA RNAi Ecdysis F	No	ns	0.2679
CCAP>GCaMP Ecdysis F vs. CCAP>GABA-RA RNAi Ecdysis F	Yes	**	0.0025
Figure 8F (Time to onset)
Tukey's multiple comparisons test	Significant?	Summary	Adjusted P Value
CCAP>GCaMP start TN3 vs. CCAP>GCaMP +PX Start TN3	No	ns	0.1361
CCAP>GCaMP start TN3 vs. CCAP>GABA-RA RNAi Start T3	No	ns	0.6532
CCAP>GCaMP +PX Start TN3 vs. CCAP>GABA-RA RNAi Start T3	No	ns	0.3947
CCAP>GCaMP start AN1 vs. CCAP>GCaMP +PX Start AN1	Yes	****	< 0.0001
CCAP>GCaMP start AN1 vs. CCAP>GABA-RA RNAi Start A1	Yes	****	< 0.0001
CCAP>GCaMP +PX Start AN1 vs. CCAP>GABA-RA RNAi Start A1	Yes	***	0.0003
CCAP>GCaMP start AN2 vs. CCAP>GCaMP +PX Start AN2	Yes	****	< 0.0001
CCAP>GCaMP start AN2 vs. CCAP>GABA-RA RNAi Start A2	Yes	****	< 0.0001
CCAP>GCaMP +PX Start AN2 vs. CCAP>GABA-RA RNAi Start A2	Yes	*	0.0485
CCAP>GCaMP start AN3 vs. CCAP>GCaMP +PX Start AN3	Yes	****	< 0.0001
CCAP>GCaMP start AN3 vs. CCAP>GABA-RA RNAi Start A3	Yes	****	< 0.0001
CCAP>GCaMP +PX Start AN3 vs. CCAP>GABA-RA RNAi Start A3	No	ns	0.0822
CCAP>GCaMP start AN4 vs. CCAP>GCaMP +PX Start AN4	Yes	****	< 0.0001
CCAP>GCaMP start AN4 vs. CCAP>GABA-RA RNAi Start A4	Yes	****	< 0.0001
CCAP>GCaMP +PX Start AN4 vs. CCAP>GABA-RA RNAi Start A4	No	ns	0.0991
CCAP>GCaMP start AN8 vs. CCAP>GCaMP +PX Start AN8	No	ns	0.1559
CCAP>GCaMP start AN8 vs. CCAP>GABA-RA RNAi Start A8	No	ns	0.1098
CCAP>GCaMP +PX Start AN8 vs. CCAP>GABA-RA RNAi Start A8	No	ns	0.9996
CCAP>GCaMP start AN9 vs. CCAP>GCaMP +PX Start AN9	No	ns	0.1193
CCAP>GCaMP start AN9 vs. CCAP>GABA-RA RNAi Start A9	No	ns	0.8167
CCAP>GCaMP +PX Start AN9 vs. CCAP>GABA-RA RNAi Start A9	No	ns	0.3445
Figure 8G (Duration)
Tukey's multiple comparisons test	Significant?	Summary	Adjusted P Value
CCAP>GCaMP Duration TN3 vs. CCAP>GCaMP +PX Duration TN3	No	ns	0.3326
CCAP>GCaMP Duration TN3 vs. CCAP>GABA-RA RNAi Duration T3	Yes	*	0.0397
CCAP>GCaMP +PX Duration TN3 vs. CCAP>GABA-RA RNAi Duration T3	No	ns	0.5568
CCAP>GCaMP Duration AN1 vs. CCAP>GCaMP +PX Duration AN1	No	ns	0.7762
CCAP>GCaMP Duration AN1 vs. CCAP>GABA-RA RNAi Duration A1	No	ns	0.8208
CCAP>GCaMP +PX Duration AN1 vs. CCAP>GABA-RA RNAi Duration A1	No	ns	0.9865
CCAP>GCaMP Duration AN2 vs. CCAP>GCaMP +PX Duration AN2	No	ns	0.6499
CCAP>GCaMP Duration AN2 vs. CCAP>GABA-RA RNAi Duration A2	No	ns	0.2386
CCAP>GCaMP +PX Duration AN2 vs. CCAP>GABA-RA RNAi Duration A2	Yes	*	0.0325
CCAP>GCaMP Duration AN3 vs. CCAP>GCaMP +PX Duration AN3	No	ns	0.8365
CCAP>GCaMP Duration AN3 vs. CCAP>GABA-RA RNAi Duration A3	Yes	*	0.0407
CCAP>GCaMP +PX Duration AN3 vs. CCAP>GABA-RA RNAi Duration A3	No	ns	0.2162
CCAP>GCaMP Duration AN4 vs. CCAP>GCaMP +PX Duration AN4	Yes	**	0.0059
CCAP>GCaMP Duration AN4 vs. CCAP>GABA-RA RNAi Duration A4	Yes	*	0.0431
CCAP>GCaMP +PX Duration AN4 vs. CCAP>GABA-RA RNAi Duration A4	No	ns	0.4396
CCAP>GCaMP Duration AN8 vs. CCAP>GCaMP +PX Duration AN8	No	ns	0.838
CCAP>GCaMP Duration AN8 vs. CCAP>GABA-RA RNAi Duration A8	No	ns	0.9553
CCAP>GCaMP +PX Duration AN8 vs. CCAP>GABA-RA RNAi Duration A8	No	ns	0.9515
CCAP>GCaMP Duration AN9 vs. CCAP>GCaMP +PX Duration AN9	No	ns	0.4729
CCAP>GCaMP Duration AN9 vs. CCAP>GABA-RA RNAi Duration A9	No	ns	0.8352
CCAP>GCaMP +PX Duration AN9 vs. CCAP>GABA-RA RNAi Duration A9	No	ns	0.2553
Figure 8H (#spikes)
Tukey's multiple comparisons test	Significant?	Summary	Adjusted P Value
CCAP>GCaMP # spikes TN3 vs. CCAP>GCaMP +PX # spikes TN3	Yes	***	0.0005
CCAP>GCaMP # spikes TN3 vs. CCAP>GABA-RA RNAi # spikes T3	Yes	****	< 0.0001
CCAP>GCaMP +PX # spikes TN3 vs. CCAP>GABA-RA RNAi # spikes T3	No	ns	0.3447
CCAP>GCaMP # spikes AN1 vs. CCAP>GCaMP +PX # spikes AN1	No	ns	0.743
CCAP>GCaMP # spikes AN1 vs. CCAP>GABA-RA RNAi # spikes A1	No	ns	0.9053
CCAP>GCaMP +PX # spikes AN1 vs. CCAP>GABA-RA RNAi # spikes A1	No	ns	0.8939
CCAP>GCaMP # spikes AN2 vs. CCAP>GCaMP +PX # spikes AN2	No	ns	0.4018
CCAP>GCaMP # spikes AN2 vs. CCAP>GABA-RA RNAi # spikes A2	No	ns	0.7052
CCAP>GCaMP +PX # spikes AN2 vs. CCAP>GABA-RA RNAi # spikes A2	No	ns	0.7856
CCAP>GCaMP # spikes AN3 vs. CCAP>GCaMP +PX # spikes AN3	No	ns	0.1086
CCAP>GCaMP # spikes AN3 vs. CCAP>GABA-RA RNAi # spikes A3	No	ns	0.8907
CCAP>GCaMP +PX # spikes AN3 vs. CCAP>GABA-RA RNAi # spikes A3	No	ns	0.1333
CCAP>GCaMP # spikes AN4 vs. CCAP>GCaMP +PX # spikes AN4	No	ns	0.9607
CCAP>GCaMP # spikes AN4 vs. CCAP>GABA-RA RNAi # spikes A4	No	ns	0.9563
CCAP>GCaMP +PX # spikes AN4 vs. CCAP>GABA-RA RNAi # spikes A4	No	ns	0.798
CCAP>GCaMP # spikes AN8 vs. CCAP>GCaMP +PX # spikes AN8	No	ns	0.9862
CCAP>GCaMP # spikes AN8 vs. CCAP>GABA-RA RNAi # spikes A8	No	ns	0.2617
CCAP>GCaMP +PX # spikes AN8 vs. CCAP>GABA-RA RNAi # spikes A8	No	ns	0.2351
CCAP>GCaMP # spikes AN9 vs. CCAP>GCaMP +PX # spikes AN9	No	ns	0.9554
CCAP>GCaMP # spikes AN9 vs. CCAP>GABA-RA RNAi # spikes A9	No	ns	0.6904
CCAP>GCaMP +PX # spikes AN9 vs. CCAP>GABA-RA RNAi # spikes A9	No	ns	0.8761

## Sheet: Fig 9
Figure 9
Figure 9C, Time to onset
Unpaired t test (unpaired, two-tailed)
CCAP>arclight + Px Start a TN3 vs CCAP>arclight Start a TN3	P value	0.0004
	P value summary	***
	Significantly different? (P < 0.05)	Yes
CCAP>arclight + Px Start b TN3 vs CCAP>arclight Start bTN3	P value	0.0002
	P value summary	***
	Significantly different? (P < 0.05)	Yes
CCAP>arclight + Px Start a AN1 CCAP>arclight Start a A1	P value	< 0.0001
	P value summary	****
	Significantly different? (P < 0.05)	Yes
CCAP>arclight + Px Start b AN1 vs CCAP>arclight Start b A1	P value	< 0.0001
	P value summary	****
	Significantly different? (P < 0.05)	Yes
CCAP>arclight + Px Start a AN2 vs CCAP>arclight Start a A2	P value	< 0.0001
	P value summary	****
	Significantly different? (P < 0.05)	Yes
CCAP>arclight + Px Start b AN2 vs CCAP>arclight Start b A2	P value	0.0022
	P value summary	**
	Significantly different? (P < 0.05)	Yes
CCAP>arclight + Px Start a AN3 vs CCAP>arclight Start a A3	P value	< 0.0001
	P value summary	****
	Significantly different? (P < 0.05)	Yes
CCAP>arclight + Px Start b AN3 vs CCAP>arclight Start b A3	P value	0.0002
	P value summary	***
	Significantly different? (P < 0.05)	Yes
CCAP>arclight + Px Start a AN4 vs CCAP>arclight Start a A4	P value	< 0.0001
	P value summary	****
	Significantly different? (P < 0.05)	Yes
CCAP>arclight + Px Start b AN4 vs CCAP>arclight Start b A4	P value	< 0.0001
	P value summary	****
	Significantly different? (P < 0.05)	Yes
Figure 9C, Duration
Unpaired t test (unpaired, two-tailed)
CCAP>arclight + Px Duration a TN3 vs CCAP>arclight Duration a TN3	P value	0.2145
	P value summary	ns
	Significantly different? (P < 0.05)	No
CCAP>arclight + Px Duration b TN3 vs CCAP>arclight Duration b TN3	P value	0.5785
	P value summary	ns
	Significantly different? (P < 0.05)	No
CCAP>arclight + Px Duration a AN1 vs CCAP>arclight Duration a A1	P value	0.826
	P value summary	ns
	Significantly different? (P < 0.05)	No
CCAP>arclight + Px Duration b AN1 vs CCAP>arclight Duration b A1	P value	0.9718
	P value summary	ns
	Significantly different? (P < 0.05)	No
CCAP>arclight + Px Duration a AN2 vs CCAP>arclight Duration a A2	P value	0.693
	P value summary	ns
	Significantly different? (P < 0.05)	No
CCAP>arclight + Px Duration b AN2 vs CCAP>arclight Duration b A2	P value	0.5971
	P value summary	ns
	Significantly different? (P < 0.05)	No
CCAP>arclight + Px Duration a AN3 vs CCAP>arclight Duration a A3	P value	0.0531
	P value summary	ns
	Significantly different? (P < 0.05)	No
CCAP>arclight + Px Duration b AN3 vs CCAP>arclight Duration b A3	P value	0.321
	P value summary	ns
	Significantly different? (P < 0.05)	No
CCAP>arclight + Px Duration a AN4 vs CCAP>arclight Duration a A4	P value	0.8527
	P value summary	ns
	Significantly different? (P < 0.05)	No
CCAP>arclight + Px Duration b AN4 vs CCAP>arclight Duration b A4	P value	0.6362
	P value summary	ns
	Significantly different? (P < 0.05)	No
Figure 9D, Time to onset
Tukey's multiple comparisons test	Significant?	Summary	Adjusted P Value
CCAP>GCaMP start TN3 vs. CCAP>arclight Start a TN3	No	ns	0.5907
CCAP>GCaMP start TN3 vs. CCAP>arclight Start b TN3	No	ns	0.5907
CCAP>arclight Start a TN3 vs. CCAP>arclight Start b TN3	No	ns	> 0.9999
CCAP>GCaMP start AN1 vs. CCAP>arclight Start a A1	No	ns	0.8061
CCAP>GCaMP start AN1 vs. CCAP>arclight Start b A1	No	ns	0.5717
CCAP>arclight Start a A1 vs. CCAP>arclight Start b A1	No	ns	0.9283
CCAP>GCaMP start AN2 vs. CCAP>arclight Start a A2	No	ns	0.9957
CCAP>GCaMP start AN2 vs. CCAP>arclight Start b A2	No	ns	0.9948
CCAP>arclight Start a A2 vs. CCAP>arclight Start b A2	No	ns	0.9864
CCAP>GCaMP start AN3 vs. CCAP>arclight Start a A3	No	ns	0.8311
CCAP>GCaMP start AN3 vs. CCAP>arclight Start b A3	No	ns	0.8912
CCAP>arclight Start a A3 vs. CCAP>arclight Start b A3	No	ns	> 0.9999
CCAP>GCaMP start AN4 vs. CCAP>arclight Start a A4	No	ns	0.6088
CCAP>GCaMP start AN4 vs. CCAP>arclight Start b A4	No	ns	0.8544
CCAP>arclight Start a A4 vs. CCAP>arclight Start b A4	No	ns	0.9559
Figure 9D, Duration
Tukey's multiple comparisons test	Significant?	Summary	Adjusted P Value
CCAP>GCaMP Duration TN3 vs. CCAP>arclight Duration a TN3	Yes	**	0.0042
CCAP>GCaMP Duration TN3 vs. CCAP>arclight Duration b TN3	Yes	**	0.0042
CCAP>arclight Duration a TN3 vs. CCAP>arclight Duration b TN3	No	ns	> 0.9999
CCAP>GCaMP Duration AN1 vs. CCAP>arclight Duration a A1	No	ns	0.6593
CCAP>GCaMP Duration AN1 vs. CCAP>arclight Duration b A1	No	ns	0.6446
CCAP>arclight Duration a A1 vs. CCAP>arclight Duration b A1	No	ns	0.2581
CCAP>GCaMP Duration AN2 vs. CCAP>arclight Duration a A2	No	ns	0.9945
CCAP>GCaMP Duration AN2 vs. CCAP>arclight Duration b A2	No	ns	0.9155
CCAP>arclight Duration a A2 vs. CCAP>arclight Duration b A2	No	ns	0.9482
CCAP>GCaMP Duration AN3 vs. CCAP>arclight Duration a A3	No	ns	0.9004
CCAP>GCaMP Duration AN3 vs. CCAP>arclight Duration b A3	No	ns	0.8264
CCAP>arclight Duration a A3 vs. CCAP>arclight Duration b A3	No	ns	0.6613
CCAP>GCaMP Duration AN4 vs. CCAP>arclight Duration a A4	No	ns	0.78
CCAP>GCaMP Duration AN4 vs. CCAP>arclight Duration b A4	No	ns	0.9788
CCAP>arclight Duration a A4 vs. CCAP>arclight Duration b A4	No	ns	0.7611

## Sheet: Fig S1
Figure S1
Figure S1A
Dunnett's multiple comparisons test	Significant?	Summary	Adjusted P Value
TN3
CCAP>GCaMP TN3 vs. CCAP>ETHR RNAi TN3	No	ns	0.9925
CCAP>GCaMP TN3 vs. CCAP>ETHR RNAi+Df(ETHR) TN3	Yes	**	0.0025
CCAP>GCaMP TN3 vs. CCAP>GCaMP 300nM ETH TN3	Yes	**	0.0068
CCAP>GCaMP TN3 vs. CCAP>GCaMP 150nM ETH TN3	Yes	**	0.0087
CCAP>GCaMP TN3 vs. CCAP>GCaMP 60nM ETH TN3	Yes	*	0.0367
CCAP>GCaMP TN3 vs. Eh[-] TN3	No	ns	0.9996
CCAP>GCaMP TN3 vs. CCAP>GCaMP+ Px TN3	No	ns	0.9742
CCAP>GCaMP TN3 vs. CCAP>GABAR-A RNAi TN3	No	ns	0.9999
AN1-4
CCAP>GCaMP AN1-4 vs. CCAP>ETHR RNAi AN1-4	Yes	****	< 0.0001
CCAP>GCaMP AN1-4 vs. CCAP>ETHR RNAi+Df(ETHR) AN1-4	Yes	****	< 0.0001
CCAP>GCaMP AN1-4 vs. CCAP>GCaMP 300nM ETH AN1-4	Yes	****	< 0.0001
CCAP>GCaMP AN1-4 vs. CCAP>GCaMP 150nM ETH AN1-4	Yes	****	< 0.0001
CCAP>GCaMP AN1-4 vs. CCAP>GCaMP 60nM ETH AN1-4	Yes	****	< 0.0001
CCAP>GCaMP AN1-4 vs. Eh[-] AN1-4	Yes	****	< 0.0001
CCAP>GCaMP AN1-4 vs. CCAP>GCaMP + Px AN1-4	Yes	****	< 0.0001
CCAP>GCaMP AN1-4 vs. CCAP>GABAR-A RNAi AN1-4	Yes	****	< 0.0001
AN8-9
CCAP>GCaMP AN8-9 vs. CCAP>ETHR RNAi AN8-9	Yes	****	< 0.0001
CCAP>GCaMP AN8-9 vs. CCAP>ETHR RNAi+Df(ETHR) AN8-9	Yes	****	< 0.0001
CCAP>GCaMP AN8-9 vs. CCAP>GCaMP 300nM ETH AN8-9	Yes	****	< 0.0001
CCAP>GCaMP AN8-9 vs. 150nM ETH AN8-9	Yes	****	< 0.0001
CCAP>GCaMP AN8-9 vs. CCAP>GCaMP 60nM ETH AN8-9	Yes	****	< 0.0001
CCAP>GCaMP AN8-9 vs. Eh[-] AN8-9	Yes	****	< 0.0001
CCAP>GCaMP AN8-9 vs. CCAP>GCaMP + Px AN8-9	Yes	****	< 0.0001
CCAP>GCaMP AN8-9 vs. CCAP>GABAR-A RNAi AN8-9	Yes	****	< 0.0001
Figure S1B
Unpaired t test (unpaired, two-tailed)
TN3
pburs[-] +CCAP-lexA+LexAop-GCaMP TN3	P value	0.2391
vs. CCAP-lexA+LexAop-GCaMP TN3	P value summary	ns
	Significantly different? (P < 0.05)	No
AN1-4
pburs[-] +CCAP-lexA+LexAop-GCaMP AN1-4	P value	< 0.0001
vs. CCAP-lexA+LexAop-GCaMP AN1-4	P value summary	****
	Significantly different? (P < 0.05)	Yes
AN8-9
pburs[-] +CCAP-lexA+LexAop-GCaMP AN8-9	P value	0.3282
vs. CCAP-lexA+LexAop-GCaMP AN8-9	P value summary	ns
	Significantly different? (P < 0.05)	No
